# Supplementary material for: Design and Development of a Family of Integrated Devices to Monitor Animal Movement in the Wild
Source: Sensors (Basel). 2023 Apr 2;23(7):3684. doi: 10.3390/s23073684 (PMC10098901; doi:10.3390/s23073684)
Supplement: Supplementary file 1 [file sensors-23-03684-s001.zip]

Archive with 1 entries (1 files):
- sensors-2182072-supplementary.pdf
